# Supplementary material for: Telomere Length as a New Risk Marker of Early-Onset Colorectal Cancer
Source: Int J Mol Sci. 2023 Feb 9;24(4):3526. doi: 10.3390/ijms24043526 (PMC9965248; doi:10.3390/ijms24043526)
Supplement: Supplementary file 1 [file ijms-24-03526-s001.zip]

Archive with 1 entries (1 files):
- ijms-2115892-supplementary.pdf
